# Supplementary material for: Genome-wide identification and characterization profile of phosphatidy ethanolamine-binding protein family genes in carrot
Source: Front Genet. 2022 Nov 8;13:1047890. doi: 10.3389/fgene.2022.1047890 (PMC9696379; doi:10.3389/fgene.2022.1047890)
Supplement: Supplementary file 3 [file Table3.XLSX]

## Sheet: Sheet1
Supplementary Table 3. List of the 44 PEBP family genes in A. graveolens and C. sativum
No.	Gene name	Accession no.a	Chromosome no.	ORF length (bp)	Deduced Protein			Localization predicted
					Gene length (aa)	pI	MW (Da)
1	AgFT1	Ag1G01056.1	Chr01	486	161	9.56	18600.1	Cytoplasm, Nucleus
2	AgFT2	Ag5G02867.1	Chr05	522	173	8.78	19897.5	Cytoplasm, Nucleus
3	AgFT3	Ag5G02868.1	Chr05	522	173	9.04	19919.6	Cytoplasm, Nucleus
4	AgTFL1-1	Ag2G01867.1	Chr02	537	178	7.9	20125.9	Cytoplasm, Nucleus
5	AgTFL1-2	Ag4G01469.1	Chr04	522	173	9.44	19519.2	Cytoplasm, Nucleus
6	AgTFL1-3	Ag10G00187.1	Chr10	225	74	9.42	8525.69	Nucleus
7	AgTFL1-4	Ag10G01189.1	Chr10	336	111	8.82	12489.3	Nucleus
8	AgTFL1-5	Ag10G01631.1	Chr10	528	175	9.65	20162.6	Cytoplasm, Nucleus
9	AgTFL1-6	Ag10G02627.1	Chr10	528	175	8.64	19695.3	Cytoplasm, Nucleus
10	AgTFL1-7	Ag11G04368.1	Chr11	501	166	9.44	19003.9	Cytoplasm, Nucleus
11	AgTFL1-8	Ag11G04900.1	Chr11	291	96	6.4	10692	Nucleus
12	AgMFT1	Ag3G01345.1	Chr03	525	174	6.96	19762.9	Cytoplasm
13	AgMFT2	Ag8G00068.1	Chr08	507	168	5	18300.8	Nucleus
14	CsFT1	Cs01G00076.1	Chr01	273	90	10.42	10479	Cytoplasm, Nucleus
15	CsFT2	Cs02G01289.1	Chr02	198	65	10.75	7627.61	Cytoplasm, Nucleus
16	CsFT3	Cs04G01444.1	Chr04	282	93	10.35	10945.5	Cytoplasm, Nucleus
17	CsFT4	Cs04G01762.1	Chr04	270	89	9.75	10650.1	Cytoplasm, Nucleus
18	CsFT5	Cs04G02658.1	Chr04	195	64	10.5	7654.66	Cytoplasm, Nucleus
19	CsFT6	Cs05G00850.1	Chr05	168	55	11.71	6527.38	Cytoplasm, Nucleus
20	CsFT7	Cs05G01653.1	Chr05	192	63	10.04	7143.02	Cytoplasm, Nucleus
21	CsFT8	Cs06G01580.1	Chr06	198	65	11.2	7527.54	Cytoplasm, Nucleus
22	CsFT9	Cs06G02200.1	Chr06	270	89	9.85	10518	Cytoplasm, Nucleus
23	CsFT10	Cs06G02207.1	Chr06	195	64	10.17	7726.72	Cytoplasm, Nucleus
24	CsFT11	Cs06G02563.1	Chr06	270	89	9.85	10546	Cytoplasm, Nucleus
25	CsFT12	Cs07G03287.1	Chr07	543	180	7.73	20339.8	Cytoplasm, Nucleus
26	CsFT13	Cs08G00650.1	Chr08	195	64	10.5	7654.66	Cytoplasm, Nucleus
27	CsFT14	Cs08G00693.1	Chr08	198	65	11.18	7527.5	Cytoplasm, Nucleus
28	CsFT15	Cs08G01200.1	Chr08	195	64	10.5	7654.66	Cytoplasm, Nucleus
29	CsFT16	Cs08G01295.1	Chr08	270	89	9.85	10518	Cytoplasm, Nucleus
30	CsFT17	Cs09G00376.1	Chr09	231	76	10.04	9003.3	Cytoplasm, Nucleus
31	CsFT18	Cs09G00621.1	Chr09	195	64	10.5	7654.66	Cytoplasm, Nucleus
32	CsFT19	Cs09G00676.1	Chr09	270	89	9.85	10518	Cytoplasm, Nucleus
33	CsFT20	Cs10G00451.1	Chr10	261	86	10.6	10195.6	Cytoplasm, Nucleus
34	CsFT21	Cs10G01116.1	Chr10	195	64	10.5	7686.72	Cytoplasm, Nucleus
35	CsFT22	CsUnG00275.1	-b	540	179	7.82	20548.2	Cytoplasm, Nucleus						-
36	CsFT23	CsUnG05137.1	-	372	123	5.9	14310.9	Nucleus
37	CsTFL1-1	Cs01G00840.1	Chr01	522	173	9.04	19574.4	Cytoplasm, Nucleus
38	CsTFL1-2	Cs02G02097.1	Chr02	531	176	9.39	20139.2	Cytoplasm, Nucleus
39	CsTFL1-3	Cs03G00463.1	Chr03	528	175	9.07	19653.5	Cytoplasm, Nucleus
40	CsTFL1-4	Cs09G05071.1	Chr09	522	173	8.82	19452.2	Cytoplasm, Nucleus
41	CsTFL1-5	CsUnG04580.1	-	537	178	8.71	20137.1	Cytoplasm, Nucleus
42	CsMFT1	Cs05G00158.1	Chr05	507	168	5.1	18326.9	Cytoplasm
43	CsMFT2	CsUnG03388.1	-	525	174	7.83	19495.5	Cytoplasm
44	CsMFT3	CsUnG04853.1	-	306	101	5.63	11187	Nucleus
aThe gene ID in A. graveolens or C. sativum genome
bThe gene uncharted in chromosome
