# Supplementary material for: Genome-wide identification and characterization profile of phosphatidy ethanolamine-binding protein family genes in carrot
Source: Front Genet. 2022 Nov 8;13:1047890. doi: 10.3389/fgene.2022.1047890 (PMC9696379; doi:10.3389/fgene.2022.1047890)
Supplement: Supplementary file 4 [file Table9.XLSX]

## Sheet: Sheet1
Supplementary Table 9. Expression levels of the PEBP genes in different carrot tissues.
Gene	Expression level
	Root	Hypocotyls	Cotyledon	vegetative leaf	Flower stem	reproductive leaf	bract	Inflorescence	mature cremocarp
DcFT1/3/4	0.00418485	1.4935	0.0108175	0.221239	0.0385367	0.050176	0.0117575	0.0930918	0.0334231
DcFT2	0.00107334	1.38775	0.000966351	0.366744	1.77997	1.09284	0.925564	0.894137	0.0374348
DcTFL1-1	0.00561767	0.312707	0.000978127	0.00427728	0.000723353	0.00401707	0.00165807	0.114928	0.00205685
DcTFL1-2	0.0103782	0.0338406	0.000221486	0.0810087	0.000927858	0.000714154	0.000254694	0.000529717	0.00517373
DcTFL1-3	0.0133099	0.360344	7.92211e-05	0.0229012	0.000904554	0.000188121	0.000415618	0.13305	0.0233489
DcTFL1-4	0.034906	0.202021	0.0033385	0.0286047	0.000599752	0.00628904	0.00636361	0.0411734	0.00210774
DcTFL1-5/6	0.0118787	0.202447	0.000439808	0.0387784	0.00136362	0.000287047	0.00223201	0.126538	0.00538296
DcMFT1	3.79049e-05	0.172186	0.000118852	0.0068049	0.000345972	0.00200884	0.000512064	0.00027657	0.0813432
DcMFT2	0.074475	5.26653	0.116885	0.513767	0.100329	0.00162523	0.0124288	0.308694	0.341093
