# Supplementary material for: Genome-wide identification and characterization profile of phosphatidy ethanolamine-binding protein family genes in carrot
Source: Front Genet. 2022 Nov 8;13:1047890. doi: 10.3389/fgene.2022.1047890 (PMC9696379; doi:10.3389/fgene.2022.1047890)
Supplement: Supplementary file 8 [file Table6.XLSX]

## Sheet: Sheet2
Supplementary Table 6. List of PEBP paralogous gene pairs in three Apiaceae species.
Species	paralogous gene pairs
Carrot	DcTFL1-5	DcTFL1-6
Celery	AgFT2	AgFT3
