# Supplementary material for: Genome-wide identification and characterization profile of phosphatidy ethanolamine-binding protein family genes in carrot
Source: Front Genet. 2022 Nov 8;13:1047890. doi: 10.3389/fgene.2022.1047890 (PMC9696379; doi:10.3389/fgene.2022.1047890)
Supplement: Supplementary file 9 [file Table4.XLSX]

## Sheet: Sheet2
Supplementary Table 4. Deduced amino acid sequences of the 55 PEBP proteins
No.	Gene name	Amino acid sequence
1	DcFT1	MPPRADPFVVGRVIGDVLDRFTRSISLSVIYNNREVINGCELRPSQIINHPRVNIGGDDLRTFYTLVMVDPDAPSPSDPSLREYLHWLVTDIPATTGAHFGHEMMFYKSPRPSSGIHRFVFVLFKQLGRQTVYAPPCRENFNTRDFAEQYNLGSPVAALYFNCQRETGSGGRRRPPN
2	DcFT2	MSSRNRDPLVVGRVIGDVLDPFTRSISLRVTYNNREVNNGCEFRPSHVVSQPRVEIGGDDLRTFYTLVMIDPDAPTPSDPSLREYLHWLVTDIPETTGANFGQEIVCYESPRPSMGIHRFVFVLFRQLGRQTVYAPGWRQNFNTRDFAELYNLGSPVSAVYYNCQRESGSGGRRR
3	DcFT3	MVDPDAPSPSDPSLREYLHWLVTDIPATTGAHFGHEMMFYKSPRPSSGIHRFVFVLFKQLGRQTVSAPPRRENFNTRDFAEQYNLGSPVAALYFNCQRETGSGGRRRPPN
4	DcFT4	MPPRGDPLVVGRVIGDVLDPFTRSISLSVIYNNREVNNGCELRPSQIINHPRVNIGGDDLRTFYTLVMVDPDAPSPSDPSLREYLHWLVTDIPATTGAHFGHQMMFYESPRPSSGIHRFVFVLFKQLGRHTVYAPPWRQNFNTRDFAEQYNLG
5	DcTFL1-1	MARIPDPLVVGRVVGDVVDYVSSSVKMVVTYNPNKQVYNGHELYPSQVIFKPRVEVPGGDMRSFFTLIMTDPDVPGPSDPYLKEHLHWIVTDIPGTTDASFGREVVSYETPKPIIGIHRFVFLLYKQKRRQTMNAPPSRDRFNTRKFAEENELGSPVAAVFFNCQRETAARRR
6	DcTFL1-2	MAIRELEPLIVGKVIGDVLDHFIPSIKMSITYSTKLVCNGHELFPSAVSAKPRVEVHGGDLRTFFTLVLTDPDVPGPSDPYLREHLHWIVTDIPGTTDATFGTEIVSYEIPRPNIGIHRFVYILYKQSGRQTVNHLPCSRDNFNARRFAANNNLGLPVAAVFFNAQRETAARRR
7	DcTFL1-3	MARMSTSSDPLVIGRVVGDVVDYLPPSNVKISVTYSSNKHVYNGHELFPSAVTTKPKVHVLGGDLRSFFTLIMTDPDVPGPSDPYLKEHLHWIVTDIPGTTNSTFGTEVVGYEMPRPNIGIHRFVFLLFKQTSRQTEMSIPMIRDGFSTRRFAEENELGSPVAVLYFNCQRETAARRR
8	DcTFL1-4	MSNHFFLLLHTTCGHYFLYIPLPSLDSTMLKTLVIESSHREKIENLSFLDLPLILRFRICMVLFTTINKASWISTFSSNFNLLSLVSLFIMASAVSADPLRIGRVVGDVVDFVCPSNVKMNVIYNSKKHVYNGHELFPSSVSIKPKVAVLGGDMRSFFTLIMTDPDVPGPSDPYLKEHLHWMVTDIPGTTNASFGREVVSYEIPRPNIGIHRFVFLLFKQTRRQTVMSIPMMRDGFSTRRFADENDLGSPVAAVFFNCQRETAARRR
9	DcTFL1-5	MSRMIEPLAAGRVVGEVVDIFSPSVKMKVTYNSNKLVCNGHELMPSVITWRPRVEIGGQDLREAYTLIMTDPDAPSPSDPYLKEHIHWIVTDIPGTTDVSFGREVLSYETPKPVIGIHRYVFVLFKQRGRHAVNGAPSSRDNFSTRCFSEEYGLGLPVAAVYFNAQRETAARRRS
10	DcMFT1	MTVYINGRLIVNGCSIMSSLATDAPRIRFQGQAGHLYTLLLTDPDMPSPSNPTQKEYIHWIVTDIPGSGNINEGNVILPYAPPTPARGYHRYILMMFEQAMPLGLLPPPLTRSHFNSKFFAFAHQLGVPKAVAYFWAKKETSQRRPEA
11	DcMFT2	MANASDEFRLASSGIDHEGRLPRKYTGDGQGAKKNISPPVEWYNVPAETKTLALIVEDIDAPDPSGPMVPWTCWVVVNIPPTLKGLPEGFSGKEEEKGGDYVNIKEGNNDLKVPGWGGPKVPSPGHRFEFKLYALDDELRLGNKVTKDKVLEAIGGHVLGEARLTAIF
12	AgFT1	MPRERADPLVVGRVIGDVLDPFTRSISLRVTFNNRELNNGCELRPSQIINQPRIMVDPDAPSPSYPSLREYLHWSVLVLFTISTRHEAMCYESPRPSSGIHRFVFVLFRQLGRQTVYAPSWRQNFNTREFAETYNLASPVAALYFNCQRETGSGGRRRHDN
13	AgFT2	MSSRNRDPLVVGRVIGDVLDPFTRSISLRVTYNNREVNNGCEFRPSEVVSQPRVDIGGNDLRTFYTLVMIDPDAPSPSDPSLREYLHWLVTIYIIYHSICQEIVCYESPRPSMGIHRFIFALFRQLGRQTVYAPGWRQQFNTRDFAELYNLGSPVAAVYFNCQRESGSGGRRR
14	AgFT3	MSSRNRDPLVVGRVIGDVLDPFTRSISLRVTYNNREVNNGCEFRPSQVVSQPRVHIGGDDLRTFYTLVMIDPDAPSPSDPSLREYLHWLVTIYIIYHSICQEIVCYESPRPSMGIHRFIFALFRQLGRQTVYAPGWRQQFNTRDFAELYNLGSPVAAVYFNCQRESGSGGRRR
15	AgTFL1-1	MARNPSSNDPLVIGRVVGDVVDYLVPSNVKINVTYSSNKHVYNGHELFPSAVNMKPKVEVLGGDLRSFFTLIMTDPDVPGPSDPYLKEHLHWIVTDIPGTTNSTFGTEVVSYEIPRPNIGIHRFVFLLYKQVRRQTEMSIPMIRDGFSTRRFAEENELGSPVAAVYFNCQRETAARRR
16	AgTFL1-2	MAREVEPLVVGRVIGDVLDQFIPSIKMSVTYNNKLVSNGHELFPSAVVTKPRVEVHSGDLRTFFTLVLTDPDVPGPSDPYLREHLHWIVTDIPGTTDATFGTEVVSYEIPRPNIGIHRFVYILYKQRGRQTVNNLPFSRDNFNARSFAARNNLGLPVAAVFFNAQRETAARRR
17	AgTFL1-3	MIEQLAARRVLGDVVDTFSPSVKMKERERHAVNRTPSFRDNFNTGCYFEEYGLGLPVVAVYFDAQQKTVARRRS
18	AgTFL1-4	MIEQLAVGRVLGDVVGTFSPSVKMKVMINPDAQSPSGPYLKEHVHWKGSSEVLLAIIDRDPPERERHAVNRVPSSKDNFNTRCYFEEYGLGLPMVAVYFDAQQKTAARRRS
19	AgTFL1-5	MTSSVTDPLIIGRVVGDVVDHVLPSNVKMNVIYNSKKHVYNGHELFPSLIKIKPKVSVLGGDMRSFFTLIMTDPDVPGPSDPYLKEHLHWYILIIILNAQKFCRELVSYEIPRPNIGIHRFVFLLFKQTRRQTVMSVPMIRDGFSTRRFAEENELGFPVAAVFFNCQRETASRRR
20	AgTFL1-6	MSRLIEPLTAGRVVGDVVDTFSPSVKMKVTYNSNKQVCNGHELMPNVITWRPRVEIGGQDLREAYTLVMTDPDAPSPSDPHLKEHVHWIVTDIPGTTDISFGREVVNYEPPNPVIGIHRYVFVLFKQRGRHAVNRAPSSRDNFSTRCFSEEHGLGLPVAAVYFNAQRETAARRRS
21	AgTFL1-7	MARIPDPLVVGRVVGDVVDYVGSTVKMIVTYNPNKQVYNGHELFPAQVSFNPKVEVPGADMRSFFTLIMTDPDVPGPSDPYLKEHLHWYILNFAGREVVSYETPKPIIGIHRFVFLLYKQKRRQMMSAPPSRDRFNSRKFAEDNELGSPVAAVFFNCQRETAARRR
22	AgTFL1-8	MIEQLAAGTVLGDVVDTFSPSVKMKVMTNPDAQSPSDPYLKEHVHWLERESHAVNKAPSSRDNFNTRCYSEECGLGHPVVAIYFDAQQKTAARKRS
23	AgMFT1	MSANIDPIYVRQVIGDIVDTITPCINMKVYIDGRQIINGCTIKPSIAIVPPQIRFEGQAERLYTLLLTDPDMPSPSNPTLREYIHWIVTDIPGSGAINQGNEILPYEPPTPIRGYHRYILMMFEQMTPLGLLSPPLTRAHFDHKTFVWRHQLGVPKAIAYFWAKKEPGQGRQDP
24	AgMFT2	MANASDEFRLASSGIDHEGRLPRKYTGDGQGAKKNISPPVEWYNVPAETKTLALVVEDIDAPDPSGPMVPWVCWVVVNIPPTLKGLPEGFSGKEEEKGGDYVNIKEGNNDFKVPGWGGPKVPSPGHRFEFKLYALDDELRLGNKVTKDKVMDAIEGHVLGEALLTAIF
25	CsFT1	MFYVLNLNRKLSGQEVVCYESLRPSMGIHRFVFVLFRQLGRQTVYAPGWRQNFNTRDFAKLYNLGSHVAAVYFNCQRETGTGGRRNKIGQ
26	CsFT2	MGIHRFVFVLFRQLERQTVYAPGWRQNFNTRDFVELYNLGSPVAAVYFNCQRETGTGGRRNRTGQ
27	CsFT3	MAIFEASMFYVLNLNRKLSGQEVVCYESPRPSMGIHRFLFVLFRQLGRQTVYAPGWRQNFNTRDFAAVYFNCAVYFNYQRETGTGGRRNRTGR
28	CsFT4	MFYVLNLNPKLPGQEVVCYESPRPSMGIHRFLFVLFRQLGRQTVYAPEWCQNFNTRDFAAVYFNYAVYFNYFNYQRETGTGGRRNRTGR
29	CsFT5	MGIHRFLFVLFRQLGRQTVYAPGWCQNFNTRDFAAVYFNCAVYFNYFNYQRETGTGGRRNRTGR
30	CsFT6	MGIHRFLFVLFRQLGRQTVYAPGWRQNFNTRDFATVYFNCQRETGTGGRRNRTGQ
31	CsFT7	MKNLLTISSRQLGRQTVYAPGWCQNFNTRDFAELYNLGSPVAVVYFNCQRETGTGGRRNRTGQ
32	CsFT8	MGIHRFVFVLFRKLGRQTVYAPGWRQNFNTRDFAELYNLGSPVAAVYFNCQRETGTGGRRNRTGQ
33	CsFT9	MFYVLNLNPKLPGQEVVCYESPRPSMGIHRFLFVLFRQLGRQTVYAPGWCQNFNTRDFAAVYFNCAVYFNYFNYQRETGTGGRRNRTGR
34	CsFT10	MGIHRFLFVLFRQLGRQTVYAPEWCQNFNTRDFAAVYFNCAVYFNYFNYQRETGTGGRRNRTGR
35	CsFT11	MFYVLNLNPKLPGQEVVCYESPRPSMGIHRFLFVLFRQLGRQTVYAPGWCQNFNTRDFVAVYFNCAVYFNYFNYQRETGTGGRRNRTGR
36	CsFT12	MSSSRNRDPLVVGRVIGDVLDPFTRSISLRVTYNNKEVNNGCDFKPSQIVSQPRVDIGGDDLRTFYTLVMIDPDAPSPSDPSLREYLHWLVTDIPETTGANFGQEVVCYESPRPSMGIHRFVFVLFRQLGRQTVYAPGWRQNFNTRDFAELYNLGSPVAAVYFNCQRETGTGGRRNRTGQ
37	CsFT13	MGIHRFLFVLFRQLGRQTVYAPGWCQNFNTRDFAAVYFNCAVYFNYFNYQRETGTGGRRNRTGR
38	CsFT14	MGIHRFVFVLFRQLGRQTAYAPGWRQNFNTRDFVELYNLGSPVAAVYFNCQRETGTGGRRNRTGQ
39	CsFT15	MGIHRFLFVLFRQLGRQTVYAPGWCQNFNTRDFAAVYFNCAVYFNYFNYQRETGTGGRRNRTGR
40	CsFT16	MFYVLNLNPKLPGQEVVCYESPRPSMGIHRFLFVLFRQLGRQTVYAPGWCQNFNTRDFAAVYFNCAVYFNYFNYQRETGTGGRRNRTGR
41	CsFT17	MKNQEVVCYESPRPSMGIHRFLFVLFRQLGRQIVYAPGWCQNFNTRDFAAVYFNCAVYFNYQRETGIGGRRNRTGR
42	CsFT18	MGIHRFLFVLFRQLGRQTVYAPGWCQNFNTRDFAAVYFNCAVYFNYFNYQRETGTGGRRNRTGR
43	CsFT19	MFYVLNLNPKLPGQEVVCYESPRPSMGIHRFLFVLFRQLGRQTVYAPGWCQNFNTRDFAAVYFNCAVYFNYFNYQRETGTGGRRNRTGR
44	CsFT20	MFYVLNLNRKLSGQEVVCYESPRPSMGIHRFLFVLFRQLGRQTVYAPGWRQNFNTRDFAAVYFNCAVYFNYQRETGTGGRRNRTGR
45	CsFT21	MGIHRFLFVLFRQLGRQTVYAPGWCQNFNTRDFAAMYFNCAVYFNYFNYQRETGTGGRRNRTGR
46	CsFT22	MPRERADPLLVGRIIGDVLDPFTRSISLRVIFNNREVNNGYELKPSQIINQPRVDIGGDDLRTFYTLVMVDPDAPSPSDPNLREYLHWLVTDIPATTGTHFGQEAMCYENPRPSSGIHRLVFVLFRQLGRQTVYAPSWRQNFNTREFAEMYNLGSPVAAMYFNCQRETGSGGRRRVEQR
47	CsFT23	MTEGQESSLPTKVRGHQWESTGSYSYYLEIGTTNCVRTRIWRQNFNTRDFAELYNLGSPVAAVYFNCQREDRINNKDDKTIVWHVEQDKQGVYMHVPLLGAGLSTREELYSFFGFTLAKEDTR
48	CsTFL1-1	MARIPDPLVVGRVVGDVVDYVSSSVKMIVTYNPNKQVYNGHELFPAQLSFKPKVEVPGADMRSFFTLIMTDPDVPGPSDPYLKEHLHWIVTDIPGTTDASFGREVVSYETPKPIIGIHRFVFLLYKQKRRQTMNAPASRDRFSSQKFAEENELGSPVAAVFFNCQRETAARRR
49	CsTFL1-2	MTSAVTDPLIIGRVVGDVVDYVCPSNVKMNVIYNSKKHVYNGHELFPSWVNIKPKVTVLGGDMRSFFTLIMTDPDVPGPSDPYLKEHLHWMVTDIPGTTNASFGREVVSYEMPRPNIGIHRFVFLLFKQTRRQTVRSIPMIRDGFSTRRFAEENELGYPVAAVFFNCQRETASRRR
50	CsTFL1-3	MSRLIEPLAAGRVVGDVVDIFSPSVKMKVTYNSNKKVCNGHELMPNVIAWRPRVEIGGQDLREAYTLVMTDPDAPSPSDPYLKEHIHWIVTDIPGTTDVSFGREVVSYEPPKPVIGIHRYVFVLFKQRGRHAVNRAPSSRDNFNTRCFSEECGLGLPVAAVYFNAQRETAARRRS
51	CsTFL1-4	MARELEPLVVGRVIGDVLDQFIPSIKMSITYNNKLVCNGHELFPSAVATKPKVEIHSGDLRTFFTLVLTDPDVPGPSDPYLREHLHWIVTDIPGTTDATFGTEIVSYEIPRPNIGIHRFVYILYKQSGRQSVNNLPFSRDNFNARSFAARNNLGLPVAAVFFNAQRETAARRR
52	CsTFL1-5	MARMIQSNDPLVIGGVVGDVVDYLPPSNVKIKVTYSSNKHVYNGHELFPSAVNLKPKVEILGGDLRSFFTLIMTDPDVPGPSDPYLKEHLHWIVTDIPGTTNSTFGTEVVSYEIPRPNIGIHRFVFLLYKQVRRRTEMSIPMIRDGFSTRRFAEENELGSPVAAVYFNCQRETAARRR
53	CsMFT1	MANASDEFRLASSGIDHEGRLPRKYTGDGQGAKKNISPPVEWYNVPAETKTLALVVEDIDAPDPSGPMVPWICWVVVNIPPTLKGLPEGFSGKEEQKGGDYLNIKEGINDFKVPGWGGPKVPSPGHRFEFKLYALDDELRLGNKVTKDKVMDAIEGHVLGEALLTAIF
54	CsMFT2	MFANVDPIHVRQVIGDVVDTISPCINMKVYINGSQIVNGCTIRPSIATEAPRIRFEGQAEHLYTLLLTDPDMPSPSNPTMREYIHWIVTDIPGSGAINQGNEILAYAPPTPVRGYHRYILMMFEQAMPLGVLPPPLSRAHFNYKTFARRHQLGVPKAIAYFWAKKEPGQGLQDP
55	CsMFT3	MVPWICWVVVIYAPTLKGLPEGFSGKEEQKGGDYLNIKEGINDFKVPGWGGPKVPSPGHRFEFKLYALDDELRLGNKVTKDKVMDAIEGHVLGEALLTAIF
