# Supplementary material for: Genome-wide identification and characterization profile of phosphatidy ethanolamine-binding protein family genes in carrot
Source: Front Genet. 2022 Nov 8;13:1047890. doi: 10.3389/fgene.2022.1047890 (PMC9696379; doi:10.3389/fgene.2022.1047890)
Supplement: Supplementary file 10 [file Table1.XLSX]

## Sheet: Sheet1
Supplementary Table 1. List of the primer sequences for qRT-PCR
Primer name	Forward preimer sequence (5'-3')	Reverse preimer sequence (5'-3')
DcFT1/3/4	CGCTCACAACATAAATATCTTTGCC	TCACTTGGACTGGGAGCATC
DcFT2	ACTGGTAGTAGGGAGAGTGATT	ATGAGAAGGCCTAAACTCACAA
DcTFL1-1	GTAGTTGGGAGAGTGGTGGG	TGACCTGGGAAGGGTAGAGC
DcTFL1-2	TCTTCACCCTGGTCCTGACA	CAGTGGTGCCTGGAATGTCT
DcTFL1-3	TAATGGCCATGAACTCTTTCCT	ACCTGTGTATGCCTATATTCGG
DcTFL1-4	CAGTCTCAGCTGATCCTCTTAG	AGGAAAGAGTTCATGGCCATTA
DcTFL1-5/6	GAGAAGTACTGAGCTACGAGAC	CCTTCCTCTCTGCTTAAACAGA
DcMFT1	GCTGGTCACTTATACACTTTGC	TGGAATGTCGGTAACTATCCAG
DcMFT2	GCTTCGAGTTTAAGCTCTATGC	CAAGAACATGTCCACCTATTGC
Tubulin	GAATACCAGCAGTACCAAGA	CATTACATATCTTGATGAGCC
								-
