# Supplementary material for: Genome-wide identification and characterization profile of phosphatidy ethanolamine-binding protein family genes in carrot
Source: Front Genet. 2022 Nov 8;13:1047890. doi: 10.3389/fgene.2022.1047890 (PMC9696379; doi:10.3389/fgene.2022.1047890)
Supplement: Supplementary file 11 [file Table10.XLSX]

## Sheet: Sheet1
Supplementary Table 10. Expression levels of the PEBP genes from bolting to flowering.
Gene	Expression level
	10 days before bolting	5 days before bolting	bolting	5 days after bolting	10 days after bolting	15 days after bolting	flowering	5 days after flowering
DcFT1/3/4	1.16246	1.66958	2.04142	5.63067	9.01526	0.358557	1.00022	0.458668
DcFT2	0.0314038	0.0486892	0.114831	0.104169	8.69498	0.0128963	7.35735	9.01656
DcTFL1-1	0.0768898	0.064681	0.0853364	0.198566	0.0783473	0.0537789	0.106697	0.0608322
DcTFL1-2	0.009379	0.0132848	0.0213149	0.0308237	0.0155347	0.00512653	0.0145511	0.0103814
DcTFL1-3	0.00339606	0.00457407	0.00501984	0.0091132	0.00641835	0.00136191	0.00364141	0.00501368
DcTFL1-4	0.011034	0.23	0.0564143	0.16449	0.106171	0.0301792	0.0301792	0.0329948
DcTFL1-5/6	0.0361108	0.0451863	0.00501984	0.0091132	0.356445	0.0585745	0.149246	0.0305324
DcMFT1	0.007314	0.0205637	0.0167499	0.053972	0.0311117	0.00169354	0.00386834	0.00601712
DcMFT2	2.57194	1.66561	2.22739	1.21979	2.45382	0.180558	0.294454	0.288373
