# Supplementary material for: Genome-wide identification and characterization profile of phosphatidy ethanolamine-binding protein family genes in carrot
Source: Front Genet. 2022 Nov 8;13:1047890. doi: 10.3389/fgene.2022.1047890 (PMC9696379; doi:10.3389/fgene.2022.1047890)
Supplement: Supplementary file 12 [file Table5.XLSX]

## Sheet: Sheet1
Supplementary Table 5. List of PEBP orthologous gene pairs in three Apiaceae species.
Species	Orthologous gene pairs
Carrot vs Celery	DcFT2	AgFT2
	DcTFL1-1	AgTFL1-5
	DcTFL1-1	AgTFL1-7
	DcTFL1-2	AgTFL1-2
	DcTFL1-3	AgTFL1-5
	DcTFL1-3	AgTFL1-7
	DcTFL1-3	AgTFL1-1
	DcTFL1-4	AgTFL1-5
	DcTFL1-4	AgTFL1-7
	DcTFL1-6	AgTFL1-6
	DcMFT1	AgMFT1
	DcMFT2	AgMFT2						-
Carrot vs Coriander	DcFT2	CsFT12
	DcTFL1-1	CsTFL1-1
	DcTFL1-1	CsTFL1-2
	DcTFL1-2	CsTFL1-4
	DcTFL1-3	CsTFL1-1
	DcTFL1-3	CsTFL1-2
	DcTFL1-4	CsTFL1-1
	DcTFL1-4	CsTFL1-2
	DcTFL1-6	CsTFL1-3
	DcMFT2	CsMFT1
	DcMFT2	CsMFT3
Celery vs Coriander	AgFT2	CsFT12
	AgTFL1-1	CsTFL1-1
	AgTFL1-1	CsTFL1-2
	AgTFL1-2	CsTFL1-4
	AgTFL1-5	CsTFL1-1
	AgTFL1-5	CsTFL1-2
	AgTFL1-6	CsTFL1-3
	AgTFL1-7	CsTFL1-1
	AgTFL1-7	CsTFL1-2
	AgMFT2	CsMFT1
	AgMFT2	CsMFT3
