# Supplementary material for: Genome-wide identification and characterization profile of phosphatidy ethanolamine-binding protein family genes in carrot
Source: Front Genet. 2022 Nov 8;13:1047890. doi: 10.3389/fgene.2022.1047890 (PMC9696379; doi:10.3389/fgene.2022.1047890)
Supplement: Supplementary file 13 [file Table7.XLSX]

## Sheet: Sheet1
Supplementary Table 7. Ka/Ks ratios and divergence times of PEBP orthologous gene pairs in three Apiaceae species.
Orthologous gene pairs		Kaa	Ksb	Ka/Ks	Divergence time (Mya)
DcFT2	AgFT2	0.0708677	0.418912	0.169171	6.8142
DcTFL1-1	AgTFL1-5	0.20322	1.0476	0.193986	19.5404
DcTFL1-1	AgTFL1-7	0.0617528	0.264234	0.233705	5.93777
DcTFL1-2	AgTFL1-2	0.061766	0.300858	0.2053	5.93904
DcTFL1-3	AgTFL1-5	0.173906	0.681565	0.255157	16.7217
DcTFL1-3	AgTFL1-7	0.188959	1.26699	0.14914	18.1691
DcTFL1-3	AgTFL1-1	0.0544291	0.444051	0.122574	5.23357
DcTFL1-4	AgTFL1-5	0.136333	0.55578	0.245301	13.109
DcTFL1-4	AgTFL1-7	0.174681	0.972757	0.179573	16.7962
DcTFL1-6	AgTFL1-6	0.0416232	0.354727	0.117339	4.00223
DcMFT1	AgMFT1	0.156191	0.971284	0.160809	15.0184
DcMFT2	AgMFT2	0.0240877	0.449339	0.053607	2.31613
DcFT2	CsFT12	0.0439415	0.47997	0.0915505	4.22515
DcTFL1-1	CsTFL1-1	0.0285749	0.208887	0.136796	2.74759
DcTFL1-1	CsTFL1-2	0.141827	0.845989	0.167647	13.6373
DcTFL1-2	CsTFL1-4	0.0560136	0.304351	0.184043	5.38592
DcTFL1-3	CsTFL1-1	0.154789	1.09663	0.14115	14.8835
DcTFL1-3	CsTFL1-2	0.103149	0.616664	0.16727	9.91821
DcTFL1-4	CsTFL1-1	0.1412	1.01364	0.139299	13.5769
DcTFL1-4	CsTFL1-2	0.0526267	0.426622	0.123357	5.06026
DcTFL1-6	CsTFL1-3	0.031425	0.279246	0.112535	3.02163
DcMFT2	CsMFT1	0.030863	0.371873	0.0829936	2.9676
DcMFT2	CsMFT3	0.0688557	0.366399	0.187925	6.62074
AgFT2	CsFT12	0.086027	0.466835	0.184277	8.27183
AgTFL1-1	CsTFL1-1	0.121724	1.20223	0.101249	11.7042
AgTFL1-1	CsTFL1-2	0.0949708	0.3925	0.241964	9.13181
AgTFL1-2	CsTFL1-4	0.0235313	0.170628	0.13791	2.26263
AgTFL1-5	CsTFL1-1	0.202032	1.34435	0.150282	19.4261
AgTFL1-5	CsTFL1-2	0.0931635	0.293195	0.317752	8.95803
AgTFL1-6	CsTFL1-3	0.0309721	0.172181	0.179881	2.97809
AgTFL1-7	CsTFL1-1	0.0528652	0.163825	0.322694	5.0832
AgTFL1-7	CsTFL1-2	0.178364	1.00774	0.176994	17.1504
AgMFT2	CsMFT1	0.0118998	0.320868	0.0370861	1.14421
AgMFT2	CsMFT3	0.0427082	0.336896	0.12677	4.10655
aNon-synonymous substitution rate;
bSynonymous substitution rate;
