# Supplementary material for: Genome-wide identification and characterization profile of phosphatidy ethanolamine-binding protein family genes in carrot
Source: Front Genet. 2022 Nov 8;13:1047890. doi: 10.3389/fgene.2022.1047890 (PMC9696379; doi:10.3389/fgene.2022.1047890)
Supplement: Supplementary file 14 [file Table8.XLSX]

## Sheet: Sheet1
Supplementary Table 8. Types of duplications of PEBP genes in three Apiaceae species.
Carrot	Duplicated type	Celery	Duplicated type	Coriander	Duplicated type
DcFT1	2	AgFT1	2	CsFT1	2
DcFT2	4	AgFT2	4	CsFT2	2
DcFT3	2	AgFT3	2	CsFT3	2
DcFT4	2	AgTFL1-1	4	CsFT4	2
DcTFL1-1	4	AgTFL1-2	4	CsFT5	2
DcTFL1-2	4	AgTFL1-3	2	CsFT6	2
DcTFL1-3	4	AgTFL1-4	2	CsFT7	2
DcTFL1-4	4	AgTFL1-5	4	CsFT8	2
DcTFL1-5	2	AgTFL1-6	4	CsFT9	2
DcTFL1-6	4	AgTFL1-7	4	CsFT10	2
DcMFT1	4	AgTFL1-8	2	CsFT11	2
DcMFT2	4	AgMFT1	4	CsFT12	4
		AgMFT2	4	CsFT13	2
				CsFT14	2
				CsFT15	2
				CsFT16	2
				CsFT17	2
				CsFT18	2
				CsFT19	2
				CsFT20	2
				CsFT21	2
				CsFT22	2
				CsFT23	2
				CsTFL1-1	4
				CsTFL1-2	4
				CsTFL1-3	4
				CsTFL1-4	4
				CsTFL1-5	2
				CsMFT1	4
				CsMFT2	2
				CsMFT3	4
Note：The values 1–4 indicate singleton, dispersed, proximal, whole-genome duplication (WGD) or segmental, respectively.
